# Supplementary material for: Possible Association between Selected Tick-Borne Pathogen Prevalence and Rhipicephalus sanguineus sensu lato Infestation in Dogs from Juarez City (Chihuahua), Northwest Mexico–US Border
Source: Pathogens. 2022 May 7;11(5):552. doi: 10.3390/pathogens11050552 (PMC9145599; doi:10.3390/pathogens11050552)
Supplement: Supplementary file 1 [file pathogens-11-00552-s001.zip]

Archive with 3 entries (2 files):
- pathogens-1665365-supplementary/
- pathogens-1665365-supplementary/Supplementary material (not include Table S1).pdf
- pathogens-1665365-supplementary/Table S1. Blast diagnostic seq. R. sanguineus.pdf
